# Supplementary material for: Inhibition of NPC1L1 disrupts adaptive responses of drug‐tolerant persister cells to chemotherapy
Source: EMBO Mol Med. 2022 Jan 13;14(2):e14903. doi: 10.15252/emmm.202114903 (PMC8819355; doi:10.15252/emmm.202114903)
Supplement: Supplementary file 3 — Movie EV1 [file EMMM-14-e14903-s001.zip]

Archive with 4 entries (3 files):
- Movie_EV1.docx
- Movie_EV1.zip
- __MACOSX/
- __MACOSX/._Movie_EV1.docx
