# Supplementary material for: Inhibition of NPC1L1 disrupts adaptive responses of drug‐tolerant persister cells to chemotherapy
Source: EMBO Mol Med. 2022 Jan 13;14(2):e14903. doi: 10.15252/emmm.202114903 (PMC8819355; doi:10.15252/emmm.202114903)
Supplement: Supplementary file 4 — Source Data for Expanded View and Appendix [file EMMM-14-e14903-s002.zip]

Archive with 2 entries (2 files):
- EMM-2021-14903-V3-Appendix_Figure_Source_Data.zip
- EMM-2021-14903-V3-EV_Figure_Source_Data.zip
